# Supplementary material for: Mapping of Rice Varieties and Sowing Date Using X-Band SAR Data
Source: Sensors (Basel). 2018 Jan 22;18(1):316. doi: 10.3390/s18010316 (PMC5795876; doi:10.3390/s18010316)
Supplement: Supplementary file 1 [file sensors-18-00316-s001.zip]

Archive with 3 entries (2 files):
- supplementary/
- supplementary/Backscatter_rice_mean_std.xlsx
- supplementary/Ground_data.xlsx
