# Supplementary material for: Mapping of Rice Varieties and Sowing Date Using X-Band SAR Data
Source: Sensors (Basel). 2018 Jan 22;18(1):316. doi: 10.3390/s18010316 (PMC5795876; doi:10.3390/s18010316)
Supplement: Supplementary file 1 [file sensors-18-00316-s001.zip › supplementary/Backscatter_rice_mean_std.xlsx]

## Sheet: HH mean
		Acquisition date
		20130819	20130904	20130920	20131006	20131022	20131107	20131123
Rice field ID	1	0.0130403	0.100283	0.0715496	0.0209324	0.0419846	0.0496217	0.0758019
	2	0.0138681	0.0751629	0.0810537	0.0212574	0.0559458	0.106129	0.00352762
	3	0.0194094	0.119926	0.0805181	0.0166988	0.0373264	0.0403116	0.0812084
	4	0.0225079	0.0397633	0.0683607	0.0213654	0.0402647	0.0387601	0.0854582
	5	0.0090633	0.160295	0.06147	0.0227033	0.0464842	0.0360348	0.104546
	6	0.0310528	0.0965614	0.0911246	0.0211725	0.0631501	0.0498072	0.00221589
	7	0.00669589	0.159525	0.132007	0.0183577	0.0623792	0.0550933	0.00310328
	8	0.00270514	0.0128093	0.0966858	0.032268	0.0349721	0.0223031	0.0507231
	9	0.0290879	0.113507	0.0734075	0.033037	0.0491326	0.107205	0.024242
	10	0.0043008	0.072202	0.091338	0.0306217	0.0313031	0.0417664	0.0384008
	11	0.0189465	0.0101774	0.0623222	0.0986601	0.0900876	0.0489227	0.0465176
	12	0.0294138	0.141852	0.0885708	0.0324721	0.0402348	0.0699597	0.0412964
	13	0.0925216	0.00341958	0.00710393	0.123321	0.162105	0.0650402	0.0465761
	14	0.0061756	0.0287394	0.183112	0.041802	0.0393304	0.0407333	0.0853006
	15	0.00762892	0.0382405	0.111557	0.032833	0.0304183	0.0278997	0.0662713
	16	0.026651	0.0577012	0.115017	0.0442834	0.0556642	0.037862	0.0561237
	17	0.0181282	0.141804	0.0708908	0.0231322	0.0172817	0.0438767	0.0604221
	18	0.0479807	0.0822934	0.113181	0.0333027	0.023777	0.0437885	0.0434664
	19	0.00499143	0.0252623	0.154817	0.0353473	0.0695701	0.0484349	0.0524398
	20	0.0307887	0.0371662	0.0628771	0.0389212	0.041505	0.0313386	0.0298011
	21	0.0163779	0.0527997	0.0764732	0.0294157	0.0430671	0.0368053	0.0409902
	22	0.005604	0.00706497	0.0163272	0.0740613	0.0464841	0.0382191	0.0444177
	23	0.0121776	0.105569	0.0501371	0.0210112	0.047613	0.061918	0.101115
	24	0.0253208	0.0553317	0.0624649	0.0186714	0.0440253	0.0457877	0.126588
	25	0.0146401	0.0647591	0.0999035	0.0599676	0.0476488	0.0563774	0.114969
	26	0.0117915	0.0224482	0.0887176	0.0304892	0.0251343	0.0334134	0.0911218
	27	0.00352259	0.0119914	0.0645193	0.0254678	0.0184195	0.0391023	0.0770267
	28	0.0141669	0.168726	0.122578	0.0291194	0.0405991	0.0394789	0.0629039
	29	0.0107529	0.216434	0.113342	0.0325717	0.0568268	0.049305	0.106429
	30	0.0367778	0.0494557	0.173148	0.109008	0.0265166	0.0484174	0.0819327
	31	0.0305163	0.0399553	0.167699	0.0780986	0.0553502	0.0518392	0.0665904
	32	0.0192463	0.100361	0.12359	0.0539634	0.0626772	0.0464356	0.0910042
	33	0.00878503	0.0954721	0.0962645	0.046691	0.0476649	0.0541538	0.10802
	34	0.0235909	0.145137	0.0393193	0.0207782	0.0214502	0.040242	0.0865707
	35	0.0171553	0.183005	0.0681013	0.0241792	0.0393192	0.0394929	0.00944283
	36	0.00697877	0.123507	0.0599839	0.0178454	0.0336401	0.040985	0.00885733
	37	0.0406169	0.145478	0.0666306	0.0325772	0.0176107	0.0368791	0.0455833
	38	0.0160403	0.111046	0.056139	0.0266836	0.0468261	0.0679421	0.0359547
	39	0.0252174	0.0438819	0.11729	0.0313275	0.0630171	0.0424097	0.00891263
	40	0.0305722	0.0953453	0.0678451	0.0300626	0.0441518	0.0523566	0.00674762

## Sheet: HH std
		Acquisition date
		20130819	20130904	20130920	20131006	20131022	20131107	20131123
Rice field ID	1	0.0113038	0.0645681	0.0396359	0.0119623	0.024885	0.0278499	0.0509304
	2	0.00985186	0.0401899	0.034524	0.0140208	0.0294814	0.0518285	0.00346588
	3	0.011576	0.0536218	0.0387842	0.0116322	0.0189428	0.0202568	0.0431226
	4	0.0132673	0.0240148	0.0378707	0.0114206	0.0239718	0.0218377	0.0463435
	5	0.00966109	0.0747446	0.0315097	0.0136765	0.0258439	0.0221437	0.053975
	6	0.0193276	0.0468471	0.0405655	0.011135	0.0299567	0.0204783	0.00211003
	7	0.00632567	0.0720477	0.0907742	0.00875311	0.0346515	0.0512942	0.00361697
	8	0.00227382	0.00669762	0.0492257	0.0181771	0.0241451	0.0125303	0.0361425
	9	0.0205156	0.0589134	0.0415075	0.0229905	0.0299674	0.065923	0.0199725
	10	0.00480376	0.0298094	0.0501542	0.0190564	0.0205758	0.0198057	0.0194137
	11	0.0148245	0.00873797	0.0332738	0.0592242	0.0697758	0.0248168	0.0260613
	12	0.0536311	0.073172	0.0453143	0.0287661	0.0207941	0.0612883	0.0557115
	13	0.0588818	0.00269477	0.0054391	0.0591186	0.0922078	0.0394021	0.0289634
	14	0.00684785	0.0171848	0.0940974	0.0219801	0.026836	0.0227299	0.0400212
	15	0.00743896	0.0212214	0.0735408	0.0253892	0.0184935	0.0215683	0.0512433
	16	0.014841	0.0269855	0.0481737	0.0199321	0.0421585	0.0209372	0.0262619
	17	0.0141532	0.096367	0.0487406	0.017874	0.0117945	0.0180996	0.0370098
	18	0.0306597	0.0526398	0.0650288	0.0239828	0.0172862	0.0211803	0.0277111
	19	0.00418303	0.0209915	0.0945175	0.0203227	0.0431956	0.0279265	0.0261491
	20	0.0188253	0.0195057	0.0349188	0.0245602	0.0313238	0.0162846	0.0158593
	21	0.0125915	0.0323227	0.0368936	0.0180994	0.0211682	0.0212559	0.0204288
	22	0.00599397	0.00895126	0.0114782	0.0391025	0.0293599	0.0190682	0.0232499
	23	0.011769	0.0515276	0.032524	0.012792	0.0263412	0.0477595	0.070162
	24	0.0195235	0.0354496	0.0432414	0.0115622	0.0318713	0.0202584	0.0699646
	25	0.0257748	0.0464368	0.0520058	0.0436305	0.0441206	0.0624772	0.10864
	26	0.0215074	0.0222948	0.0354951	0.0270722	0.0117169	0.0212003	0.0431333
	27	0.0040942	0.00793158	0.0448004	0.0194429	0.00961755	0.0204933	0.045233
	28	0.0109168	0.0832736	0.0754521	0.0175437	0.0225597	0.022674	0.0336083
	29	0.0090871	0.10284	0.0552957	0.0185715	0.0372195	0.0257347	0.055359
	30	0.0194143	0.0272881	0.064127	0.059457	0.0184223	0.032237	0.0429333
	31	0.0232238	0.0318885	0.103624	0.0455097	0.0421375	0.0258417	0.0363382
	32	0.017735	0.063669	0.0571732	0.0333653	0.0266062	0.0201364	0.0439417
	33	0.00693736	0.0733383	0.0552364	0.0316718	0.0224223	0.0299997	0.0610007
	34	0.0129401	0.0768463	0.0250692	0.0106186	0.0131442	0.0249969	0.0480532
	35	0.0148356	0.0948474	0.042456	0.0170074	0.0188852	0.026566	0.00950515
	36	0.00666299	0.0711956	0.0345237	0.0107973	0.0173337	0.0203917	0.0065395
	37	0.0273984	0.0660876	0.0428657	0.0205882	0.00954336	0.0226529	0.0287263
	38	0.0125525	0.053094	0.0328208	0.0217317	0.0328562	0.0439228	0.027366
	39	0.0147905	0.0208402	0.053258	0.0158609	0.0306103	0.0196489	0.00939869
	40	0.0170134	0.0522625	0.0352837	0.0203516	0.0210985	0.0297966	0.00566079

## Sheet: VV mean
		Acquisition date
		20130819	20130904	20130920	20131006	20131022	20131107	20131123
Rice field ID	1	0.0436239	0.0648768	0.0122507	0.00609024	0.0422546	0.0424754	0.0784937
	2	0.0397422	0.0390524	0.0147747	0.00423617	0.0309992	0.0468048	0.00552833
	3	0.0369115	0.0745038	0.0115692	0.00432008	0.0368741	0.0438035	0.0796922
	4	0.0383433	0.0853102	0.0108601	0.00644206	0.041777	0.033106	0.0646535
	5	0.0225828	0.0455447	0.00645431	0.00770357	0.0309267	0.0207242	0.0826332
	6	0.0729615	0.130246	0.0203254	0.0051896	0.043415	0.0398984	0.00332429
	7	0.0292556	0.064477	0.00881799	0.00490037	0.0350735	0.0234213	0.00288384
	8	0.00850489	0.0676409	0.0313698	0.0110605	0.00310721	0.0158495	0.0326268
	9	0.0452607	0.0869897	0.0133086	0.00816799	0.038765	0.0537389	0.0239721
	10	0.00872628	0.0698417	0.0189272	0.00776878	0.00248552	0.0286372	0.0333103
	11	0.0122188	0.0217947	0.0857324	0.0276911	0.00876821	0.0296653	0.0345773
	12	0.0583836	0.0428262	0.0113815	0.00860395	0.0334046	0.0489465	0.0318244
	13	0.0500818	0.00501066	0.021615	0.105666	0.034296	0.0108572	0.030799
	14	0.00880161	0.110551	0.0595074	0.0120674	0.0059628	0.0374885	0.0540922
	15	0.0190567	0.0793385	0.0266536	0.00926717	0.0171865	0.0366366	0.0428741
	16	0.0541019	0.115357	0.0208052	0.00903482	0.00922082	0.0258065	0.0533162
	17	0.0375217	0.0640119	0.00735791	0.00505154	0.00386727	0.0243768	0.0476689
	18	0.0577539	0.130003	0.0151893	0.00656857	0.00297696	0.0378767	0.0335861
	19	0.0116053	0.0523118	0.0294751	0.00890195	0.015909	0.0308819	0.0365533
	20	0.0348037	0.0803386	0.0158085	0.00934026	0.00392659	0.0263326	0.0245316
	21	0.0378459	0.0616654	0.0190292	0.0079637	0.00288019	0.0347848	0.0297715
	22	0.00987945	0.0059204	0.0671718	0.0313615	0.00686231	0.0205902	0.0312195
	23	0.0167043	0.0507637	0.00927622	0.00630404	0.0308766	0.0391713	0.122913
	24	0.0328022	0.0646591	0.0131289	0.00831193	0.0244965	0.0203538	0.0826141
	25	0.0125413	0.0966384	0.0384234	0.0235757	0.0136634	0.040977	0.0619015
	26	0.0105621	0.0831931	0.0259852	0.00964569	0.0157901	0.0329318	0.0583274
	27	0.00663178	0.0380348	0.016111	0.00677418	0.0119244	0.0410493	0.0626577
	28	0.0307989	0.055932	0.00962295	0.00463162	0.0351454	0.0210935	0.0522684
	29	0.048592	0.0785701	0.012233	0.00658429	0.028162	0.0224276	0.0582798
	30	0.0401677	0.133415	0.0339709	0.00914222	0.0131148	0.0240875	0.0494982
	31	0.0356202	0.101266	0.0215794	0.00762242	0.00889656	0.0345996	0.0453695
	32	0.0272083	0.0666626	0.026495	0.0103108	0.0320121	0.0253113	0.06045
	33	0.029867	0.0510424	0.018176	0.00588912	0.0280398	0.0384741	0.0572338
	34	0.0386846	0.0560968	0.0112335	0.00524534	0.00914642	0.0298552	0.0517442
	35	0.028768	0.0640008	0.009501	0.0057909	0.0323476	0.0309564	0.0101806
	36	0.0160624	0.0366045	0.0105617	0.00555963	0.0325668	0.0262981	0.00620058
	37	0.0537531	0.120992	0.00981465	0.0072514	0.00615296	0.0308325	0.0200486
	38	0.0554407	0.0441657	0.0100118	0.0124521	0.0310647	0.0434949	0.0430109
	39	0.0488104	0.0908721	0.0189494	0.0078558	0.0413501	0.0332374	0.00828041
	40	0.0564629	0.090055	0.0124513	0.00666332	0.0320614	0.030494	0.0078725

## Sheet: VV std
		Acquisition date
		20130819	20130904	20130920	20131006	20131022	20131107	20131123
Rice field ID	1	0.0245685	0.06034	0.00911724	0.00408062	0.0227569	0.0276886	0.0445801
	2	0.0200658	0.0266906	0.00952814	0.00297953	0.0170041	0.028829	0.00504354
	3	0.0187935	0.0378467	0.00697447	0.00296931	0.0199971	0.0281706	0.040783
	4	0.0232176	0.0484594	0.00707985	0.00474154	0.0225618	0.0176278	0.0374777
	5	0.0182477	0.0259509	0.00410135	0.00535892	0.018932	0.0124427	0.038893
	6	0.0517926	0.064473	0.0127686	0.00368131	0.024779	0.0248563	0.0035216
	7	0.0175797	0.0356702	0.00634699	0.00566681	0.0199783	0.0141454	0.00344705
	8	0.00604247	0.0368973	0.0145799	0.00993036	0.00262188	0.0109078	0.0224131
	9	0.0255678	0.0452998	0.00708574	0.00692501	0.0189483	0.0309074	0.019364
	10	0.00948086	0.0418716	0.0130184	0.00562446	0.00196959	0.0174251	0.0234838
	11	0.0089847	0.0167621	0.0485965	0.0168108	0.0078584	0.017161	0.0284216
	12	0.0425322	0.031215	0.0156486	0.0136631	0.0215802	0.0378428	0.0475453
	13	0.029735	0.00373054	0.0201801	0.0601908	0.0258251	0.00699165	0.0157187
	14	0.00719124	0.075073	0.0339465	0.00683085	0.00516657	0.0177531	0.0347983
	15	0.0136748	0.0389569	0.018938	0.00927077	0.0131191	0.0163832	0.0224994
	16	0.0315012	0.0734429	0.0117421	0.00534873	0.00979087	0.0146029	0.0304217
	17	0.0193314	0.0335072	0.00444113	0.00350128	0.00329102	0.0147593	0.0231796
	18	0.0320138	0.0752173	0.00910657	0.00431975	0.00335977	0.0192695	0.0187989
	19	0.0117084	0.0316124	0.0150369	0.00683171	0.00934164	0.0179303	0.0195868
	20	0.0218622	0.0391835	0.00937049	0.00657098	0.00419647	0.0130135	0.0108487
	21	0.0268283	0.0351746	0.0107481	0.00444563	0.00181749	0.0214206	0.014974
	22	0.00600484	0.00600172	0.0409899	0.0199521	0.00545535	0.0121998	0.0259762
	23	0.0136014	0.0294003	0.00653953	0.00452902	0.0163193	0.0220572	0.0663471
	24	0.0184507	0.0356716	0.00973111	0.00535179	0.0128693	0.0126874	0.044065
	25	0.015923	0.057088	0.0294899	0.0271289	0.0200726	0.0508888	0.0425967
	26	0.0139123	0.0591286	0.0151459	0.0106068	0.0121254	0.0172841	0.0303012
	27	0.00696699	0.0244684	0.00940885	0.00436563	0.00817032	0.0216579	0.033175
	28	0.027136	0.0290943	0.00577324	0.00473203	0.02087	0.0116144	0.0287341
	29	0.0287735	0.0522281	0.0101097	0.00482551	0.0163567	0.0146959	0.0313127
	30	0.0268969	0.0660738	0.0181922	0.0058303	0.0111389	0.0157588	0.0224921
	31	0.0184915	0.0570552	0.0143982	0.00571457	0.00797388	0.0206942	0.0280554
	32	0.0189914	0.0445478	0.0166182	0.00765476	0.0237332	0.0147134	0.0364838
	33	0.017122	0.0368953	0.0158506	0.00419998	0.0158594	0.0265051	0.0311529
	34	0.0224633	0.0304999	0.00835087	0.00331779	0.00669049	0.0200042	0.0259808
	35	0.0189553	0.041219	0.00834319	0.00741212	0.0159779	0.0209526	0.0096394
	36	0.0111966	0.0202351	0.00671115	0.005835	0.018517	0.0157228	0.00597954
	37	0.0257648	0.0418924	0.00665981	0.00478508	0.00349718	0.016193	0.0112995
	38	0.035348	0.0261636	0.00920416	0.0261382	0.0202886	0.024921	0.0222873
	39	0.0252849	0.0603594	0.0103658	0.00603594	0.0198451	0.0178294	0.010398
	40	0.0306286	0.0420236	0.0092496	0.00413954	0.0163417	0.0203734	0.00579369
